# Supplementary material for: Uterine Expression of NDRG4 Is Induced by Estrogen and Up-Regulated during Embryo Implantation Process in Mice
Source: PLoS One. 2016 May 13;11(5):e0155491. doi: 10.1371/journal.pone.0155491 (PMC4866685; doi:10.1371/journal.pone.0155491)
Supplement: S1 File — (XLS) [file pone.0155491.s004.xls]

## Sheet: NDRG42w-6w
samples	beta-actin Ct	NDRG4 Ct	△Ct	△△Ct	NDRG4 2-△△ct	SEM
2w	16.0833	23.7587	7.6754
2w	16.2823	23.7354	7.4531
2w	16.3639	23.8975	7.5336
2w	16.0841	23.507	7.4229
2w	16.0457	23.7363	7.6906
2w	16.2979	23.8342	7.5363
2w	18.8114	25.1974	6.386
2w	18.7586	25.023	6.2644
2w	19.1047	25.5681	6.4634
mean	17.0924	24.2508	7.15841	1.11111e-05	0.999992	0.19
4w	17.8299	19.215	1.3851
4w	18.0955	20.6183	2.5228
4w	17.9806	19.6558	1.6752
4w	16.4873	20.5704	4.0831
4w	16.52	20.4764	3.9564
4w	15.4392	18.3815	2.9423
4w	18.2587	24.1615	5.9028
4w	19.1988	25.0158	5.817
4w	18.4662	24.5399	6.0737
mean	17.5862	21.4038	3.8176	-3.3408	10.1317	0.6
6w	16.2692	16.024	-0.2452
6w	16.1727	16.7371	0.5644
6w	16.0972	16.215	0.1178
6w	16.6069	16.3378	-0.2691
6w	16.8127	17.3668	0.5541
6w	17.8252	23.4027	5.5775
6w	18.2113	24.1414	5.9301
6w	18.1811	24.2741	6.093
6w	18.375	24.2794	5.9044
mean	17.1724	19.8643	2.69189	-4.46651	22.1082	1.01
