# Supplementary material for: Uterine Expression of NDRG4 Is Induced by Estrogen and Up-Regulated during Embryo Implantation Process in Mice
Source: PLoS One. 2016 May 13;11(5):e0155491. doi: 10.1371/journal.pone.0155491 (PMC4866685; doi:10.1371/journal.pone.0155491)
Supplement: S2 File — (XLS) [file pone.0155491.s005.xls]

## Sheet: Sheet1
samples	actin Ct	NDRG4 Ct	△Ct	△△CT	NDRG4 2-△△ct	SEM
Diestrus	11.0489	25.9876	14.9387
Diestrus	10.46	26.35	15.89
Diestrus	10.0023	25.9037	15.9014
Diestrus	10.5038	26.0804	15.5767
Diestrus	11.098	25.4809	14.3829
Diestrus	10.3876	26.1287	15.7411
Diestrus	10.7892	25.1086	14.3194
Diestrus	11.0842	26.9034	15.8192
Diestrus	10.2848	25.7834	15.4986
MEAN	10.6288	25.9696	15.3409	-2.76148e-05	1.00002	0.21
Proestrus	12.0489	27.2938	15.2449
Proestrus	11.46	27.541	16.081
Proestrus	12.0023	27.2653	15.263
Proestrus	12.8497	27.9001	15.0504
Proestrus	11.098	27.2382	16.1402
Proestrus	12.865	28.3101	15.4451
Proestrus	12.7386	27.7286	14.99
Proestrus	12.0832	27.978	15.8948
Proestrus	12.375	27.3624	14.9874
MEAN	12.169	27.6242	15.4552	0.114286	0.923839	0.15
Estrus	11.3692	25.6019	14.2327
Estrus	10.6727	25.2872	14.6145
Estrus	11.5664	25.8837	14.3173
Estrus	10.3439	26.0544	15.7105
Estrus	11.7127	26.9593	15.2466
Estrus	11.3456	26.9834	15.6378
Estrus	11.4113	26.0444	14.6331
Estrus	12.687	26.9451	14.2581
Estrus	12.5666	26.3597	13.7931
MEAN	11.5195	26.2355	14.716	-0.624932	1.54214	0.22
Metaestrus	12.6786	28.5797	15.9011
Metaestrus	12.3479	28.8922	16.5443
Metaestrus	13.2333	28.5291	15.2958
Metaestrus	13.6856	29.82	16.1344
Metaestrus	13.3455	28.7175	15.372
Metaestrus	12.7868	28.9941	16.2073
Metaestrus	12.3423	27.5096	15.1673
Metaestrus	13.2343	28.9115	15.6772
Metaestrus	13.8654	28.4038	14.5384
MEAN	13.0578	28.7064	15.6486	0.307737	0.807908	0.29
