# Supplementary material for: Uterine Expression of NDRG4 Is Induced by Estrogen and Up-Regulated during Embryo Implantation Process in Mice
Source: PLoS One. 2016 May 13;11(5):e0155491. doi: 10.1371/journal.pone.0155491 (PMC4866685; doi:10.1371/journal.pone.0155491)
Supplement: S3 File — (XLS) [file pone.0155491.s006.xls]

## Sheet: Sheet1
Samples	actin	NDRG4 Ct	△Ct	△△Ct	NDRG4 2-△△ct	SEM
CON	19.2979	26.4871	7.1892
CON	19.0874	26.3984	7.311
CON	19.3886	26.617	7.2284
CON	16.4434	23.7987	7.3553
CON	16.5263	23.7837	7.2574
CON	16.4476	24.2185	7.7709
CON	19.0398	25.3727	6.3329
CON	19.0372	26.3151	7.2779
CON	19.1629	26.6895	7.5266
mean	18.2701	25.5201	7.24996	-4.44444e-05	1.00003	0.13
E2	16.1399	22.0432	5.9033
E2	16.285	21.0017	4.7167
E2	16.1017	22.043	5.9413
E2	17.2881	24.1116	6.8235
E2	17.6575	23.4872	5.8297
E2	17.7284	23.832	6.1036
E2	18.2448	24.5818	6.337
E2	18.1482	25.2838	7.1356
E2	18.5993	25.113	6.5137
mean	17.3548	23.4997	6.14493	-1.10507	2.15109	0.23
P4	18.6288	25.2607	6.6319
P4	18.8029	25.981	7.1781
P4	18.6654	25.0701	6.4047
P4	19.7945	26.7775	6.983
P4	21.2712	27.1273	5.8561
P4	20.2618	26.735	6.4732
P4	16.0833	22.0023	5.919
P4	16.2823	22.9833	6.701
P4	16.3639	22.4234	6.0595
mean	18.4616	24.929	6.46739	-0.782611	1.72024	0.15
