# Supplementary material for: Uterine Expression of NDRG4 Is Induced by Estrogen and Up-Regulated during Embryo Implantation Process in Mice
Source: PLoS One. 2016 May 13;11(5):e0155491. doi: 10.1371/journal.pone.0155491 (PMC4866685; doi:10.1371/journal.pone.0155491)
Supplement: S4 File — (XLS) [file pone.0155491.s007.xls]

## Sheet: Sheet1
samples	actin Ct	NDRG4 Ct	△Ct	△△Ct	2-△△ct	SEM
oil	10.0987	22.2797	12.181
oil	11.3458	22.8528	11.507
oil	10.3498	21.6789	11.3291
oil	10.0898	22.4879	12.3981
oil	11.2348	23.6899	12.4551
oil	10.5479	22.1347	11.5868
oil	10.4798	22.2377	11.7579
oil	11.1787	22.5179	11.3392
oil	10.124	22.5898	12.4658
MEAN	10.6055	22.4966	11.8911	8.46333e-06	0.999994	0.16
P4	12.8971	23.8972	11.0001
P4	11.7654	23.0875	11.322
P4	12.0023	23.9626	11.9603
P4	12.8497	23.8364	10.9867
P4	11.098	23.1287	12.0307
P4	12.2338	24.3875	12.1537
P4	12.7386	23.7362	10.9976
P4	12.0832	23.162	11.0788
P4	12.375	23.6344	11.2594
MEAN	12.227	23.648	11.421	-0.470071	1.38518	0.16
E2	11.655	20.6019	8.9469
E2	10.3289	20.2872	9.95833
E2	11.7862	21.7837	9.99751
E2	10.9541	20.0544	9.1003
E2	11.3459	20.9593	9.61341
E2	11.8762	21.8834	10.0072
E2	11.2453	23.1444	11.8992
E2	12.9435	23.9051	10.9616
E2	12.2344	23.7597	11.5253
MEAN	11.5966	21.8199	10.2233	-1.6678	3.17729	0.34
P4+E2	12.9761	22.3797	9.4036
P4+E2	12.2458	21.0922	8.84643
P4+E2	13.1355	22.7991	9.66365
P4+E2	13.6735	23.82	10.1465
P4+E2	13.2345	23.3175	10.083
P4+E2	12.7363	22.6941	9.9578
P4+E2	12.5362	23.5396	11.0034
P4+E2	13.2455	24.6115	11.366
P4+E2	13.8467	24.7038	10.8571
MEAN	13.07	23.2175	10.1475	-1.7436	3.3487	0.26
