# Supplementary material for: Uterine Expression of NDRG4 Is Induced by Estrogen and Up-Regulated during Embryo Implantation Process in Mice
Source: PLoS One. 2016 May 13;11(5):e0155491. doi: 10.1371/journal.pone.0155491 (PMC4866685; doi:10.1371/journal.pone.0155491)
Supplement: S5 File — (XLS) [file pone.0155491.s008.xls]

## Sheet: Sheet1
samples	ACTIN CT	NDRG4 CT	△Ct	△△Ct	NDRG4 2-△△ct	SEM
D1	16.5833	24.6023	8.019
D1	16.0238	24.7833	8.75952
D1	16.3639	24.6234	8.2595
D1	17.0841	25.7976	8.7135
D1	16.9457	25.1772	8.2315
D1	16.2979	25.0377	8.7398
D1	17.2114	26.9641	9.7527
D1	16.8586	25.5189	8.6603
D1	17.1047	26.9971	9.8924
Mean	16.7193	25.5002	8.78091	1.28111e-05	0.999991	0.21
D2	17.8299	26.5812	8.7513
D2	17.7955	25.1699	7.3744
D2	17.9806	25.8772	7.8966
D2	21.4873	28.0452	6.5579
D2	21.52	30.7382	9.2182
D2	21.4392	28.3101	6.8709
D2	18.2587	27.4286	9.1699
D2	18.6988	25.278	6.5792
D2	18.4662	26.2624	7.7962
Mean	19.2751	27.0768	7.80162	-0.979278	1.97148	0.35
D3	16.3692	22.0019	5.6327
D3	16.6727	22.3872	5.7145
D3	17.0972	25.9371	8.8399
D3	16.5069	23.6544	7.1475
D3	16.7127	23.0593	6.3466
D3	16.9252	23.6834	6.7582
D3	18.4113	26.6444	8.2331
D3	18.1811	26.8451	8.664
D3	18.375	27.9597	9.5847
Mean	17.2501	24.6858	7.43569	-1.34521	2.54067	0.48
D4	17.2285	26.5997	9.3712
D4	16.6497	23.9922	7.3425
D4	17.0599	25.0891	8.0292
D4	16.7882	21.4535	4.66525
D4	16.1695	21.0275	4.858
D4	16.9617	21.1041	4.1424
D4	17.2602	25.1196	7.8594
D4	17.4808	26.0215	8.5407
D4	17.5071	25.5338	8.0267
Mean	17.0117	23.9934	6.98171	-1.79919	3.48026	0.64
D5NI	17.2979	26.1547	8.8568
D5NI	17.0874	26.1282	9.0408
D5NI	18.3886	27.2494	8.8608
D5NI	18.4434	27.5682	9.1248
D5NI	18.5263	27.9967	9.4704
D5NI	17.4476	26.1466	8.699
D5NI	18.0398	27.6856	9.6458
D5NI	18.0372	27.9096	9.8724
D5NI	18.1629	27.9416	9.7787
Mean	17.9368	27.1978	9.26106	0.480156	0.7169	0.14
D5IS	16.1399	21.98	5.8401
D5IS	16.285	21.1935	4.9085
D5IS	16.1017	21.8101	5.7084
D5IS	17.2881	22.973	5.6849
D5IS	17.6575	23.2975	5.64
D5IS	17.7284	22.4894	4.761
D5IS	18.2448	27.1389	8.8941
D5IS	18.1482	28.5428	10.3946
D5IS	18.5993	28.4981	9.8988
Mean	17.3548	24.2137	6.85893	-1.92197	3.78939	0.73
D6NI	18.6288	26.3023	7.6735
D6NI	18.8029	26.9831	8.1802
D6NI	18.6654	27.6639	8.9985
D6NI	19.7945	28.9118	9.1173
D6NI	19.2712	28.385	9.1138
D6NI	19.2618	28.6179	9.3561
D6NI	16.3692	24.839	8.4698
D6NI	16.6727	24.2371	7.5644
D6NI	17.0972	25.7158	8.6186
Mean	18.2849	26.8507	8.5658	-0.2151	1.16078	0.21
D6IS	16.5069	21.3378	4.8309
D6IS	16.7127	20.7568	4.0441
D6IS	16.9252	20.9127	3.9875
D6IS	18.4113	26.9714	8.5601
D6IS	18.1811	26.0341	7.853
D6IS	18.375	26.2394	7.8644
D6IS	17.7285	25.7411	8.0126
D6IS	17.6497	25.9195	8.2698
D6IS	17.0599	25.137	8.0771
Mean	17.5056	24.3389	6.83328	-1.94762	3.85738	0.65
D7NI	18.7882	27.0699	8.2817
D7NI	18.8695	27.4709	8.6014
D7NI	19.0617	26.4373	7.3756
D7NI	17.2602	26.6654	9.4052
D7NI	17.4808	26.2331	8.7523
D7NI	17.5071	26.1273	8.6202
D7NI	19.2979	28.4871	9.1892
D7NI	19.0874	28.1984	9.111
D7NI	19.3886	28.317	8.9284
Mean	18.5268	27.2229	8.69611	-0.0847889	1.06053	0.2
D7IS	16.4434	21.4987	5.0553
D7IS	16.5263	21.9837	5.4574
D7IS	16.4476	21.2185	4.7709
D7IS	19.0398	28.7727	9.7329
D7IS	19.0372	28.9151	9.8779
D7IS	19.1629	28.6895	9.5266
D7IS	16.1399	21.6532	5.5133
D7IS	16.285	21.1917	4.9067
D7IS	16.1017	21.643	5.5413
Mean	17.2426	23.9518	6.70914	-2.07176	4.20398	0.75
D8NI	17.2881	26.7116	9.4235
D8NI	17.6575	27.4872	9.8297
D8NI	17.7284	27.132	9.4036
D8NI	18.2448	27.5318	9.287
D8NI	18.1482	27.6838	9.5356
D8NI	18.5993	27.913	9.3137
D8NI	18.6288	27.9607	9.3319
D8NI	18.8029	27.081	8.2781
D8NI	18.6654	27.8701	9.2047
Mean	18.1959	27.4857	9.28976	0.508856	0.70278	0.14
D8IS	17.7945	21.2775	3.483
D8IS	17.2712	20.0273	2.7561
D8IS	17.2618	21.235	3.9732
D8IS	18.6288	26.4323	7.8035
D8IS	18.8029	27.7831	8.9802
D8IS	18.6654	26.6739	8.0085
D8IS	19.2945	27.9418	8.6473
D8IS	18.2712	26.345	8.0738
D8IS	18.2618	26.1179	7.8561
Mean	18.2502	24.8704	6.62019	-2.16071	4.47135	0.82
