# Supplementary material for: Uterine Expression of NDRG4 Is Induced by Estrogen and Up-Regulated during Embryo Implantation Process in Mice
Source: PLoS One. 2016 May 13;11(5):e0155491. doi: 10.1371/journal.pone.0155491 (PMC4866685; doi:10.1371/journal.pone.0155491)
Supplement: S6 File — (XLS) [file pone.0155491.s009.xls]

## Sheet: Sheet1
samples	actin IntDen	NDRG4 IntDen	NDRG4/actin
D1	425357	283256	0.665925
D1	413087	203435	0.492475
D1	453543	235344	0.518901	SEM
mean	430662	240678	0.5591	0.05
D4	468565	384950	0.821551
D4	418123	464533	1.111
D4	420967	415343	0.98664
mean	435885	421609	0.973062	0.08
D5	353153	464355	1.31488
D5	319765	499876	1.56326
D5	330912	418664	1.26518
mean	334610	460965	1.38111	0.09
D8	350728	477287	1.36085
D8	308977	505453	1.63589
D8	310123	453223	1.46143
mean	323276	478654	1.48606	0.08
