# Supplementary material for: Uterine Expression of NDRG4 Is Induced by Estrogen and Up-Regulated during Embryo Implantation Process in Mice
Source: PLoS One. 2016 May 13;11(5):e0155491. doi: 10.1371/journal.pone.0155491 (PMC4866685; doi:10.1371/journal.pone.0155491)
Supplement: S7 File — (XLS) [file pone.0155491.s010.xls]

## Sheet: Sheet1
samples	actin Ct	NDRG4 Ct	△Ct	△△Ct	2-△△ct	SEM
CON	17.0398	26.5335	9.4937
CON	17.6372	26.3543	8.7171
CON	17.1629	26.9242	9.7613
CON	16.1399	25.6864	9.5465
CON	16.285	25.6996	9.4146
CON	16.3017	24.9931	8.6914
CON	17.2881	25.3779	8.0898
CON	17.6575	25.4418	7.7843
CON	17.7284	25.635	7.9066
mean	17.0267	25.8495	8.82281	1.11111e-05	0.999992	0.25
Decidualization	16.2448	21.5741	5.3293
Decidualization	16.1482	20.2065	4.0583
Decidualization	16.5993	21.8181	5.2188
Decidualization	17.6288	24.9808	7.352
Decidualization	17.8029	24.5391	6.7362
Decidualization	17.6654	25.2933	7.6279
Decidualization	18.2945	26.7311	8.4366
Decidualization	18.0712	26.2714	8.2002
Decidualization	18.1618	26.2909	8.1291
mean	17.4019	24.1895	6.7876	-2.0352	4.0988	0.52
