# Supplementary material for: Uterine Expression of NDRG4 Is Induced by Estrogen and Up-Regulated during Embryo Implantation Process in Mice
Source: PLoS One. 2016 May 13;11(5):e0155491. doi: 10.1371/journal.pone.0155491 (PMC4866685; doi:10.1371/journal.pone.0155491)
Supplement: S8 File — (XLS) [file pone.0155491.s011.xls]

## Sheet: Sheet1
sample	actin Ct	NDRG4 Ct	△Ct	△△Ct	2-△△ct	SEM
Delayed	16.0833	26.8459	10.7626
Delayed	16.2823	25.5754	9.2931
Delayed	16.3639	27.2483	10.8844
Delayed	16.0841	27.8659	11.7818
Delayed	16.0457	27.8166	11.7709
Delayed	16.2979	25.9994	9.7015
Delayed	18.8114	29.3614	10.55
Delayed	18.7586	28.2377	9.4791
Delayed	18.1047	28.5274	10.4227
mean	16.9813	27.4976	10.5162	3.33333e-05	0.999977	0.3
Activation	17.2299	25.258	8.0281
Activation	17.4955	25.6897	8.1942
Activation	17.0806	25.296	8.2154
Activation	16.4873	24.1889	7.7016
Activation	16.52	24.1399	7.6199
Activation	16.4392	25.0311	8.5919
Activation	18.2587	28.4145	10.1558
Activation	18.6988	29.8074	11.1086
Activation	18.4662	29.6162	11.15
mean	17.4085	26.3824	8.97394	-1.54226	2.91249	0.47
