# Supplementary material for: Uterine Expression of NDRG4 Is Induced by Estrogen and Up-Regulated during Embryo Implantation Process in Mice
Source: PLoS One. 2016 May 13;11(5):e0155491. doi: 10.1371/journal.pone.0155491 (PMC4866685; doi:10.1371/journal.pone.0155491)
Supplement: S9 File — (XLS) [file pone.0155491.s012.xls]

## Sheet: Sheet1
sample	actin Ct	Dtprp Ct	△Ct	△△Ct	2-△△ct	SEM
0hr	18.6288	24.8306	6.2018
0hr	18.8029	25.5681	6.7652
0hr	18.6654	25.6826	7.0172
0hr	19.7945	25.661	5.8665
0hr	20.2712	25.8591	5.5879
0hr	20.2618	26.615	6.3532
mean	19.4041	25.7027	6.29863	3.33333e-05	0.999977	0.22
24hr	16.0833	17.8895	1.8062
24hr	16.2823	19.0343	2.752
24hr	16.3639	19.0064	2.6425
24hr	16.0841	20.444	4.3599
24hr	16.0457	20.5389	4.4932
24hr	16.2979	21.1359	4.838
mean	16.1929	19.6748	3.48197	-2.81663	7.04516	0.5
48hr	18.8114	23.2353	4.4239
48hr	18.7586	22.8079	4.0493
48hr	19.1047	23.8604	4.7557
48hr	17.8299	19.1401	1.3102
48hr	17.7955	19.2639	1.4684
48hr	17.9806	19.6696	1.689
mean	18.3801	21.3295	2.94942	-3.34918	10.1907	0.66
72hr	19.4873	23.9636	4.4763
72hr	19.52	23.1625	3.6425
72hr	19.4392	23.7928	4.3536
72hr	18.2587	19.7621	1.5034
72hr	18.6988	19.6461	0.9473
72hr	18.4662	19.1231	0.6569
mean	18.9784	21.575	2.59667	-3.70193	13.0135	0.71
