# Supplementary material for: Uterine Expression of NDRG4 Is Induced by Estrogen and Up-Regulated during Embryo Implantation Process in Mice
Source: PLoS One. 2016 May 13;11(5):e0155491. doi: 10.1371/journal.pone.0155491 (PMC4866685; doi:10.1371/journal.pone.0155491)
Supplement: S10 File — (XLS) [file pone.0155491.s013.xls]

## Sheet: Sheet1
sample	actin Ct	NDRG4 Ct	△Ct	△△Ct	2-△△ct	SEM
0hr	16.3692	28.7048	12.3356
0hr	16.6727	28.2221	11.5494
0hr	17.0972	28.0593	10.9621
0hr	16.5069	28.4099	11.903
0hr	16.7127	28.9729	12.2602
0hr	16.9252	29.1907	12.2655
mean	16.714	28.5933	11.8793	0	1	0.22
24hr	18.4113	30.5478	12.1365
24hr	18.1811	29.6775	11.4964
24hr	18.375	28.8912	10.5162
24hr	17.7285	28.0021	10.2736
24hr	17.8497	28.0571	10.2074
24hr	18.0599	29.0427	10.9828
mean	18.1009	29.0364	10.9355	-0.943817	1.92361	0.31
48hr	18.7882	29.7488	10.9606
48hr	18.8695	29.3501	10.4806
48hr	19.0617	30.4145	11.3528
48hr	17.2602	26.4424	9.1822
48hr	17.4808	27.8603	10.3795
48hr	17.5071	27.5386	10.0315
mean	18.1612	28.5591	10.3979	-1.48143	2.79226	0.3
72hr	19.2979	29.9865	10.6886
72hr	19.0874	29.5613	10.4739
72hr	19.3886	30.0904	10.7018
72hr	18.4434	28.1385	9.6951
72hr	17.5263	25.9307	8.4044
72hr	17.4476	26.8255	9.3779
mean	18.5319	28.4222	9.89028	-1.98902	3.96966	0.37
