# Supplementary material for: Uterine Expression of NDRG4 Is Induced by Estrogen and Up-Regulated during Embryo Implantation Process in Mice
Source: PLoS One. 2016 May 13;11(5):e0155491. doi: 10.1371/journal.pone.0155491 (PMC4866685; doi:10.1371/journal.pone.0155491)
Supplement: S11 File — (XLS) [file pone.0155491.s014.xls]

## Sheet: Sheet1
samples	actin IntDen	NDRG4 IntDen	NDRG4/actin	SEM
0hr	124634	177229	1.422
0hr	103466	107787	1.04176
0hr	125456	145465	1.15949
mean	117852	143494	1.20775	0.11
48hr	105013	454535	4.32837
48hr	114567	495433	4.3244
48hr	112445	555635	4.94139
mean	110675	501868	4.53139	0.2
