# Supplementary material for: Uterine Expression of NDRG4 Is Induced by Estrogen and Up-Regulated during Embryo Implantation Process in Mice
Source: PLoS One. 2016 May 13;11(5):e0155491. doi: 10.1371/journal.pone.0155491 (PMC4866685; doi:10.1371/journal.pone.0155491)
Supplement: S12 File — (XLS) [file pone.0155491.s015.xls]

## Sheet: Sheet1
samples	actin Ct	Dtprp Ct	△Ct	△△Ct	2-△△ct	SEM
None	17.2979	23.1356	5.8377
None	17.0874	23.0673	5.9799
None	17.3886	23.1283	5.7397
None	17.8434	24.0821	6.2387
None	16.5263	22.9043	6.378
None	16.4476	23.0596	6.612
mean	17.0985	23.2295	6.131	0	1	0.13
Control-siRNA	18.0398	23.5999	5.5601
Control-siRNA	18.4372	24.9178	6.4806
Control-siRNA	18.1629	23.9392	5.7763
Control-siRNA	18.1399	23.8384	5.6985
Control-siRNA	17.985	24.9891	7.0041
Control-siRNA	18.1017	24.9731	6.8714
mean	18.1444	24.3762	6.23183	0.100833	0.932494	0.25
NDRG4-siRNA	17.2881	25.2598	7.9717
NDRG4-siRNA	17.6575	25.2635	7.606
NDRG4-siRNA	17.7284	25.9078	8.1794
NDRG4-siRNA	17.2448	25.2482	8.0034
NDRG4-siRNA	18.1482	25.9478	7.7996
NDRG4-siRNA	18.5993	26.2059	7.6066
mean	17.7777	25.6388	7.86112	1.73012	0.301428	0.09
