# Supplementary material for: Uterine Expression of NDRG4 Is Induced by Estrogen and Up-Regulated during Embryo Implantation Process in Mice
Source: PLoS One. 2016 May 13;11(5):e0155491. doi: 10.1371/journal.pone.0155491 (PMC4866685; doi:10.1371/journal.pone.0155491)
Supplement: S13 File — (XLS) [file pone.0155491.s016.xls]

## Sheet: Sheet1
samples	actin Ct	NDRG4 Ct	△Ct	△△Ct	NDRG4 2-△△ct	SEM
None-24hr	16.0833	20.4526	4.3693
None-24hr	16.2823	20.2738	3.9915
None-24hr	16.3639	20.1979	3.834
None-24hr	16.0841	20.5024	4.4183
None-24hr	16.0457	19.7491	3.7034
None-24hr	16.2979	20.0475	3.7496
mean	16.1929	20.2039	4.01102	1.66667e-05	0.999988	0.12
Control-siRNA-24hr	18.8114	23.0065	4.1951
Control-siRNA-24hr	18.7586	22.8418	4.0832
Control-siRNA-24hr	19.1047	23.1783	4.0736
Control-siRNA-24hr	17.8299	22.525	4.6951
Control-siRNA-24hr	17.7955	22.191	4.3955
Control-siRNA-24hr	17.9806	22.3509	4.3703
mean	18.3801	22.6822	4.30213	0.291133	0.81726	0.09
NDRG4-siRNA-24hr	21.4873	27.0434	5.5561
NDRG4-siRNA-24hr	21.52	26.9354	5.4154
NDRG4-siRNA-24hr	21.4392	27.1822	5.743
NDRG4-siRNA-24hr	18.2587	23.7212	5.4625
NDRG4-siRNA-24hr	18.6988	24.2087	5.5099
NDRG4-siRNA-24hr	18.4662	23.8868	5.4206
mean	19.9784	25.4963	5.51792	1.50692	0.351862	0.05
None-48hr	16.3692	21.361	4.9918
None-48hr	16.6727	21.7606	5.0879
None-48hr	17.0972	22.1176	5.0204
None-48hr	16.5069	21.9886	5.4817
None-48hr	16.7127	22.1303	5.4176
None-48hr	16.9252	22.2934	5.3682
mean	16.714	21.9419	5.22793	3.33333e-05	0.999977	0.08
Control-siRNA-48hr	18.4113	23.8306	5.4193
Control-siRNA-48hr	18.1811	23.7153	5.5342
Control-siRNA-48hr	17.375	23.0925	5.7175
Control-siRNA-48hr	17.7285	22.6715	4.943
Control-siRNA-48hr	18.8497	24.0903	5.2406
Control-siRNA-48hr	18.0599	23.8647	5.8048
均值	18.1009	23.5442	5.44323	0.215333	0.861347	0.12
NDRG4-siRNA-48hr	18.7882	26.1163	7.3281
NDRG4-siRNA-48hr	18.8695	26.3635	7.494
NDRG4-siRNA-48hr	19.0617	26.5765	7.5148
NDRG4-siRNA-48hr	18.2602	25.1955	6.9353
NDRG4-siRNA-48hr	18.4808	25.8776	7.3968
NDRG4-siRNA-48hr	18.5071	25.8211	7.314
mean	18.6612	25.9917	7.3305	2.1026	0.232838	0.08
