# Supplementary material for: Uterine Expression of NDRG4 Is Induced by Estrogen and Up-Regulated during Embryo Implantation Process in Mice
Source: PLoS One. 2016 May 13;11(5):e0155491. doi: 10.1371/journal.pone.0155491 (PMC4866685; doi:10.1371/journal.pone.0155491)
Supplement: S14 File — (XLS) [file pone.0155491.s017.xls]

## Sheet: Sheet1
samples	actin IntDen	NDRG4 IntDen	NDRG4/actin
None	463511	1628887	3.51424
None	456792	1016377	2.22503
None	425677	1197578	2.81335	SEM
mean	448660	1.28095e+06	2.85087	0.37
Control-siRNA	518189	1016678	1.96198
Control-siRNA	504366	1705643	3.38176
Control-siRNA	536755	1275638	2.37657
mean	519770	1332653	2.57344	0.42
NDRG4-siRNA	834472	1101663	1.32019
NDRG4-siRNA	846764	904563	1.06826
NDRG4-siRNA	833454	705653	0.846661
mean	838230	903960	1.07837	0.13
