# Supplementary material for: Uterine Expression of NDRG4 Is Induced by Estrogen and Up-Regulated during Embryo Implantation Process in Mice
Source: PLoS One. 2016 May 13;11(5):e0155491. doi: 10.1371/journal.pone.0155491 (PMC4866685; doi:10.1371/journal.pone.0155491)
Supplement: S15 File — (XLS) [file pone.0155491.s018.xls]

## Sheet: Sheet1
samples	actin IntDen	NDRG4 IntDen	NDRG4/actin	SEM
RM	82349	10162	0.123402
RM	73696	27426	0.37215
RM	92408	30618	0.331335
RM	31396	19927	0.634699
RM	48839	15361	0.314523
RM	91435	49936	0.546137
RM	33242	2938	0.0883822
RM	41990	8971	0.213646
RM	33772	4364	0.129219
RM	39966	6670	0.166892
RM	46581	5337	0.114575
RM	41130	4681	0.11381
RM	62822	9712	0.154596
RM	62614	30182	0.482033
RM	62823	26855	0.427471
RM	27945	22340	0.799427
RM	44445	14878	0.334751
RM	95416	48619	0.509548
mean	56270.5	18832.1	0.325366	0.05
NP	81256	51093	0.62879
NP	94067	34484	0.36659
NP	95704	80151	0.837489
NP	93140	52146	0.559867
NP	68420	25785	0.376863
NP	60590	69146	1.14121
NP	50535	6623	0.131058
NP	41849	18154	0.433798
NP	42524	19349	0.455014
NP	54605	21872	0.400549
NP	59764	23464	0.392611
NP	63709	25400	0.398688
NP	78644	52091	0.662365
NP	79658	32049	0.402332
NP	94907	71578	0.754191
NP	96354	45206	0.469166
NP	60161	22794	0.378883
NP	51415	50168	0.975746
mean	70405.7	38975.2	0.542512	0.058
